# Supplementary material for: Isolation and characterization of Bacillus subtilis strain 1-L-29, an endophytic bacteria from Camellia oleifera with antimicrobial activity and efficient plant-root colonization
Source: PLoS One. 2020 Apr 27;15(4):e0232096. doi: 10.1371/journal.pone.0232096 (PMC7185607; doi:10.1371/journal.pone.0232096)
Supplement: S1 Table — (XLSX) [file pone.0232096.s004.xlsx]

## Sheet: Sheet1
S1 Table. The inhibitory effects of Bacillus subtilis strain 1-L-29gfp and strain 1-L-29 on different fungal species.
Pathogen	Inhibition (%)
	1-L-29	1-L-29gfp
Colletetrichum fructicola	68.13 ± 0.55	66.85 ± 1.56
Colletetrichum siamense	65.51 ± 0.76	64.86 ± 1.47
Colletetrichum asianum	63.97 ± 1.72	62.47 ± 0.89
